# Supplementary material for: A multiomic characterization of the leukemia cell line REH using short- and long-read sequencing
Source: Life Sci Alliance. 2024 May 22;7(8):e202302481. doi: 10.26508/lsa.202302481 (PMC11111970; doi:10.26508/lsa.202302481)
Supplement: Supplementary file 1 [file LSA-2023-02481_TableS1.xlsx]

## Sheet: S1. Karyotype comparison
Table S1. Comparison of REH chromosomal features > 5 Mb across karyotypes
	FEATURE
	-X	+16	del(3)	t(4;12;21;16)-inv(12), der(16) x 2	t(5;12)	sideline: inv(5),+18	add(14)(p13)
DSMZ	✓	✓	p22	t(4;12;21;16)(q32;p13;q22;q24.3)-inv(12)(p13q22), der(16) x 2	t(5;12)(q31-q32;p12)	✓	✗
Uphoff et al	✓	✓	p21.3p24	t(4;12;21;16)(q32;p13;q22;q24.3)-inv(12)(p13q23), der(16) x 2	t(5;12)(q31.2;p13)	✗	✗
Lysenkova et al g-banded karyotype	✓	+mar	p13p22	del(4)(q25q31)der(12)add(12)(q23)-inv(12)(p13q23),+add(16)(q24)x2	t(5;12)(q31;p13)	✗	✓
Lysenkova et al sequence-based karyotype	✓	✓	p14.2p22.3	der(4)t(4;12;21;16)(q32.1;p13.2;q22.12;q24.3),der(12)t(4;12;21;16)inv(12)(p13.2q23.1),der(16)t(4;12;21;16)x2,der(21)t(4;12;21;16)	t(5;12)(q23.2-q23.3;p13.2)	✗	✗
	ORIGINAL NOTATION
DSMZ	46(44-47)<2n>X, -X, +16, del(3)(p22), t(4;12;21;16)(q32;p13;q22;q24.3)-inv(12)(p13q22), t(5;12)(q31-q32;p12), der(16)t(16;21)(q24.3;q22) - sideline with inv(5)der(5)(p15q31),+18
Uphoff et al	46, X, −X, del(3)(p21.3p24), der(4)(4pter→q32::?16q24.3→qter), t(5;12) (q31.2;p13), der(12)(12qter→q23::12p13→q23::4q32→qter), +16, der(16)t(16;21)(q24.3;q22) × 2, der(21)t(12;21)(p13,q22)
Lysenkova et al g-banded karyotype	46~47,X,-X,del(3)(p13p22),del(4)(q25q31),t(5;12)(q31;p13),der(12)add(12)(q23)t(12;12)(p13; q23),add(14)(p13),+add(16)(q24),add(16)(q24),+mar[cp25]
Lysenkova et al sequence-based karyotype	46,X,-X,del(3)(p22.3p14.2),der(4)t(4;12;21;16)(q32.1;p13.2;q22.12;q24.3),t(5;12)(q23.2-q23.3;p13.2),der(12)t(4;12;21;16)inv(12)(p13.2q23.1),der(16)t(4;12;21;16)x2,der(21)t(4;12;21;16)
