# Supplementary material for: A multiomic characterization of the leukemia cell line REH using short- and long-read sequencing
Source: Life Sci Alliance. 2024 May 22;7(8):e202302481. doi: 10.26508/lsa.202302481 (PMC11111970; doi:10.26508/lsa.202302481)
Supplement: Supplementary file 2 [file LSA-2023-02481_TableS2.xlsx]

## Sheet: S2. Sequencing statistics
Table S2. REH sequencing statistics, generated with Alfred
Sample	Illumina RNA-seq	Illumina WGS	Illumina WGS	IsoSeq	ONT	PacBio
Library	default	Lane 1	Lane 2	default	default	default
#DuplicateMarked	0	66595884	56912022	0	0	0
DuplicateFraction	0	0.156468	0.136398	0	0	0
#Unmapped	1175694	1027847	993834	0	10966	0
UnmappedFraction	0.0144833	0.00241495	0.00238188	0	0.00556794	0
#Mapped	80000398	357994843	359342308	341475	1958522	1885169
MappedFraction	0.985517	0.841117	0.86122	1	0.994432	1
#MappedRead1	40000199	179254518	179928743	341475	1958522	1885169
#MappedRead2	40000199	178740325	179413565	0	0	0
RatioMapped2vsMapped1	1	0.997131	0.997137	0	0	0
#MappedForward	40005905	178928662	179597827	171983	977999	941024
MappedForwardFraction	0.500071	0.499808	0.499796	0.503647	0.499356	0.499172
#MappedReverse	39994493	179066181	179744481	169492	980523	944145
MappedReverseFraction	0.499929	0.500192	0.500204	0.496353	0.500644	0.500828
#SecondaryAlignments	49787529	3210934	3099166	0	578226	0
SecondaryAlignmentFraction	0.622341	0.00896922	0.00862455	0	0.295236	0
#SupplementaryAlignments	11712862	1987850	1945244	2649	280343	190710
SupplementaryAlignmentFraction	0.14641	0.00555273	0.00541335	0.00775752	0.14314	0.101163
#SplicedAlignments	18496336	0	0	306012	0	0
SplicedAlignmentFraction	0.231203	0	0	0.896148	0	0
#Pairs	66132272	215408679	211146287	0	0	0
#MappedPairs	65544425	214507678	210270529	0	0	0
MappedPairsFraction	0.991111	0.995817	0.995852
#MappedSameChr	59151952	209212603	205508694	0	0	0
MappedSameChrFraction	0.894449	0.971236	0.9733
#MappedProperPair	58709644	207716139	204116791	0	0	0
MappedProperFraction	0.887761	0.964289	0.966708
#ReferenceBp	3088286401	3216078832	3216078832	3212598630	3209187922	3205958699
#ReferenceNs	153409408	173893355	173893355	161118208	159970322	159970322
#AlignedBases	7968123192	52979010185	53146900906	1346312783	55424761278	45165890810
#MatchedBases	7952018515	52604052824	52788635750	1344905213	51791967068	44831296530
MatchRate	0.997979	0.992923	0.993259	0.998955	0.934455	0.992592
#MismatchedBases	15079218	360011753	343511312	827719	1577331480	159805534
MismatchRate	0.00189244	0.00679537	0.00646343	0.000614804	0.028459	0.00353819
#DeletionsCigarD	435381	9559167	9464090	132315	1228453286	90584057
DeletionRate	5.46403e-05	0.000180433	0.000178074	9.82795e-05	0.0221643	0.00200559
HomopolymerContextDel	0.681419	0.692225	0.696182	0.649654	0.318432	0.389343
#InsertionsCigarI	590078	5386441	5289754	447536	827009444	84204689
InsertionRate	7.40548e-05	0.000101671	9.95308e-05	0.000332416	0.0149213	0.00186434
HomopolymerContextIns	0.496497	0.522409	0.524842	0.790381	0.380325	0.639157
#SoftClipped	11569694	22178082	22228788	147168	1470101	419384
SoftClipRate	0.14462	0.0619508	0.0618596	0.430977	0.750618	0.222465
#HardClipped	0	0	0	0	0	0
HardClipRate	0	0	0	0	0	0
ErrorRate	0.00202114	0.00707747	0.00674104	0.0010455	0.0655446	0.00740812
MedianReadLength	4 days, 6:41:00	6 days, 8:30:00	6 days, 8:30:00	3747	13261	23761
DefaultLibraryLayout	R+	R+	R+
MedianInsertSize	202	356	354
MedianCoverage	0	17	17	0	18	15
SDCoverage	11.4379	2.70345	2.6846	9.94677	14.8297	19.0671
CoveredBp	348838298	2905639381	2905319879	103284705	2982374684	2960879075
FractionCovered	0.11886	0.955116	0.955011	0.0338474	0.978079	0.972059
BpCov1ToCovNRatio	0.322884	0.00238972	0.00235654	0.368807	0.00716721	0.00696168
BpCov1ToCov2Ratio	1.37577	1.20919	1.176	2.9595	1.16315	0.992573
MedianMAPQ	255	60	60	60	60	60
