# Supplementary material for: A multiomic characterization of the leukemia cell line REH using short- and long-read sequencing
Source: Life Sci Alliance. 2024 May 22;7(8):e202302481. doi: 10.26508/lsa.202302481 (PMC11111970; doi:10.26508/lsa.202302481)
Supplement: Supplementary file 3 [file LSA-2023-02481_TableS3.xlsx]

## Sheet: S3. WGS depth of coverage
Table S3. WGS depth of coverage for diploid vs. aneuploid REH chromosomes
CHR	PacBio	Deviation	ONT	Deviation	Illumina	Deviation
Average*	14.6	-	18.2	-	34.7	-
16	20.8	0.42	26.4	0.45	51.5	0.48
X	7.5	-0.49	9.2	-0.49	17.6	-0.49
*Diploid chromosomes, i.e. excluding chrs 16 and X
