# Supplementary material for: A multiomic characterization of the leukemia cell line REH using short- and long-read sequencing
Source: Life Sci Alliance. 2024 May 22;7(8):e202302481. doi: 10.26508/lsa.202302481 (PMC11111970; doi:10.26508/lsa.202302481)
Supplement: Supplementary file 4 [file LSA-2023-02481_TableS4.xlsx]

## Sheet: S4. SV caller comparison
Table S4. Comparison of structural variant caller performance
Large-scale REH SVs confirmed:			23
SV caller	Dataset	Confirmed SVs called	Sensitivity	Total called	After pre-filtering (size/type)	After filtering	Passing filtering (%)	False positives	False positive rate
Sniffles	ONT	22	0.956522	36648	150	35	0.233333	128	0.853333
Sniffles	PB	21	0.913043	36121	627	127	0.202552	606	0.966507
TIDDIT	Illumina	21	0.913043	5726	1490	694	0.465772	1469	0.985906
