# Supplementary material for: A multiomic characterization of the leukemia cell line REH using short- and long-read sequencing
Source: Life Sci Alliance. 2024 May 22;7(8):e202302481. doi: 10.26508/lsa.202302481 (PMC11111970; doi:10.26508/lsa.202302481)
Supplement: Supplementary file 5 [file LSA-2023-02481_TableS5.xlsx]

## Sheet: S5. SV Phasing
Table S5. Phasing large-scale REH SVs using Flye de-novo assembly, Hapdup and Hapdiff
SV info					Haplotype assignment		Contig identifiers at SV start position
Type	Chrom	Locus	Start	SV called by Hapdiff	Mat	Pat	Contig containing SV	Contig without SV
INV	12	p13.2 q23.1	11873746	✓	✓	✓	27	107
BND	12	p13.2	0		✓		107	27
	21	q22.12	34948109		✓		107	25
BND	21	q22.12	34947932		✓	✓	30	25
	16	q24.3	90067326		✓		30	-
BND	16	q24.3	90067537	✓	✓	✓	54	30
	4	q32.1	159785190	✓	✓	✓	54	-
BND	4	q32.1	159785199	✓	✓	✓	28	-
	12	q23.1	96556785	✓	✓	✓	28	-
BND	5	q23.2	128865814	✓	✓	✓	56	75
	12	p13.2	0	✓	✓	✓	56	27
BND	12	p13.2	0		✓	✓	14	107
	5	q23.3	126620210		✓	✓	14	158
DEL	3	p22.3 p14.2	35660443		✓	✓	258	17
DEL	3	q26.32	177050707				-	69
DEL	5	q31.3	143197445				-	56
DEL	6	q21	111426787				-	71
DEL	12	q21.33	91884416		✓		28	330
DEL	14	q24.2	72752203				-	-
INV	16	p12.2	21583122				-	49, 65
DEL	18	q21.1	48950471				34	-
DEL	18	q23	79384761	✓	✓	✓	34	1135
DEL	18	q23	75992809		✓	✓	34	151
DEL	22	q11.22	22031472				-	23
DEL	22	q11.22	22713200				-	1129
BND	2	p11.2	89027169				-	-
	1	q21.1	146784567	✓	✓	✓	60	15
DUP	1	p21.1	103561098				-	-
INV	2	p11.2	88861924	✓		✓	439	-
DEL	9	p21.3	20676192		✓	✓	8	-
