# Supplementary material for: A multiomic characterization of the leukemia cell line REH using short- and long-read sequencing
Source: Life Sci Alliance. 2024 May 22;7(8):e202302481. doi: 10.26508/lsa.202302481 (PMC11111970; doi:10.26508/lsa.202302481)
Supplement: Supplementary file 6 [file LSA-2023-02481_TableS6.xlsx]

## Sheet: S6. Fusion gene variants
Table S6. Breakpoints of high-confidence REH fusion gene variants
Fusion gene info					Genomic breakpoints				Transcriptomic breakpoints				Read support
#	Left gene	Left chr	Right gene	Right chr	Left breakpoint	Left intron/exon	Right breakpoint	Right intron/exon	Left breakpoint	Left exon	Right breakpoint	Right exon	Illumina split reads	Illumina discordant mates	Total Illumina reads	IsoSeq std length reads*	IsoSeq long reads*	Total IsoSeq reads	Total support**
1	ETV6	12	RUNX1	21	11874372	Intron 5	34948109	Intron 1	11869969	5	34887098	3	3	1	4	6	12	18	22
									11869969	5	34892966	2	1	0	1	12	32	44	45
2	RUNX1	21	PRDM7	16	34947932	Intron 1	90067326	Intron 4	35048842	1	90058534	11	1	3	4	1	0	1	5
									35048842	1	90061519	9	54	16	70	6	4	10	80
									35048842	1	90062192	8	12	24	36	6	3	9	45
									35048842	1	90062504	7	0	1	1	0	1	1	2
									35048842	1	90066910	5	7	26	33	3	0	3	36
3	PHAX	5	AC007450.2	12	126620217	Intron 4	11540006	Intron 1	126617333	4	11516533	2	5	4	9	2	3	5	14
4	LRP6	12	SLC27A6	5	12123786	Intron 22	128865814	-	12124565	22	128985133	2	1	0	1	1	1	2	3
5	BTG1	12	LINC02404/AC090049.17	12	92144292	Exon 2	91884416	-	92144292	2	91884415	-	88	32	120	5	4	9	129
6	NR3C1	5	ARHGAP26	5	143402107	Intron 1	143197445	Intron 20	143403211	1	143150168	20	8	2	10	2	3	5	15
7	TRAF3IP2	6	REV3L	6	111563892	Intron 8	111426787	Intron 2	111566444	8	111416472	3	5	1	6	3	10	13	19
*includes split reads and spanning reads
**includes split reads, spanning reads and discordant mate pairs
