# Supplementary material for: A multiomic characterization of the leukemia cell line REH using short- and long-read sequencing
Source: Life Sci Alliance. 2024 May 22;7(8):e202302481. doi: 10.26508/lsa.202302481 (PMC11111970; doi:10.26508/lsa.202302481)
Supplement: Supplementary file 7 [file LSA-2023-02481_TableS7.xlsx]

## Sheet: S7. Fusion gene caller comparis
Table S7. Comparison of fusion gene caller performance
REH fusion genes confirmed:		7
	Confirmed fusions called	Sensitivity	Total called	Minus GM12878 candidates	After filtering	Passing filtering (%)	False positives	False positive rate
Cupcake	3	0.428571	336	336	6	0.0178571	333	0.991071
JAFFAL	3	0.428571	4927	4921	12	0.00243556	4918	0.99939
Arriba	7	1	31	30	9	0.290323	23	0.766667
FusionCatcher	3	0.428571	78	52	6	0.0769231	49	0.942308
Pizzly	3	0.428571	5520	5431	20	0.00362319	5428	0.999448
Squid	1	0.142857	393	286	1	0.00254453	285	0.996503
STAR-fusion	3	0.428571	7	6	4	0.571429	3	0.5
