# Supplementary material for: A multiomic characterization of the leukemia cell line REH using short- and long-read sequencing
Source: Life Sci Alliance. 2024 May 22;7(8):e202302481. doi: 10.26508/lsa.202302481 (PMC11111970; doi:10.26508/lsa.202302481)
Supplement: Supplementary file 8 [file LSA-2023-02481_TableS8.xlsx]

## Sheet: S8. SNVs
Table S8. Single-nucleotide variants in REH
GENE SYMBOL	ENSEMBL GENE ID	CHROM	POS	BIOTYPE	MUTATION	LOF NUM TRANSCRIPTS	LOF % TRANSCRIPTS AFFECTED	NMD NUM TRANSCRIPTS	NMD % TRANSCRIPTS AFFECTED
RPL22	ENSG00000116251	chr1	6186791	protein_coding	c.267dupA	7	0.57
MAN1C1	ENSG00000117643	chr1	25778137	protein_coding	c.1296dupG	8	0.5
IQCC	ENSG00000160051	chr1	32207841	protein_coding	c.1407dupG	3	0.67
DLGAP3	ENSG00000116544	chr1	34905129	protein_coding	c.254delG	3	0.67
ZMYM1	ENSG00000197056	chr1	35113339	protein_coding	c.1516delA	11	0.36
FOXO6	ENSG00000204060	chr1	41382200	protein_coding	c.1007_1008insGGGACGCCCGCCTACTTCGGCGGCTGCAAGGGCGGCGCCTACGGCGGGGGCGGGGGCTTCGGGCCGCCGGCGATGGGCGCTCTGCGCCGTCTGCCCATGCAGACCATCCAGGAGAACAAGCAGGCCAGCTTCGTGCCGGCCGCGGCGCCCTTCCGCCCTGGGGCGCTGCCCGCGCTGCTGCCGCCGCCGCCGCCCGCGCC	2	0.5
KIF2C	ENSG00000142945	chr1	44753206	protein_coding	c.514C>T	8	0.38	8	0.38
C8A	ENSG00000157131	chr1	56912514	protein_coding	c.1492C>T	1	1	1	1
ADGRL2	ENSG00000117114	chr1	81943730	protein_coding	c.1159C>T	22	0.59	22	0.59
RPL5	ENSG00000122406	chr1	92834914	protein_coding	c.324+1G>A	11	0.36
LMX1A	ENSG00000162761	chr1	165249616	protein_coding	c.287delG	4	0.75
SMG7	ENSG00000116698	chr1	183541042	protein_coding	c.1354C>T	16	0.38	16	0.38
CFHR5	ENSG00000134389	chr1	196995725	protein_coding	c.616C>T	1	1	1	1
ARID4B	ENSG00000054267	chr1	235182103	protein_coding	c.2815delA	13	0.31
ARID4B	ENSG00000054267	chr1	235194161	protein_coding	c.1976delA	13	0.31
THADA	ENSG00000115970	chr2	43581759	protein_coding	c.702delT	19	0.26
ATP6V1B1	ENSG00000116039	chr2	70964442	protein_coding	c.1155delC	7	0.43
IGKV1-8	ENSG00000240671	chr2	88992706	IG_V_gene	c.50-2A>G	1	1
BCL2L11	ENSG00000153094	chr2	111123785	protein_coding	c.40C>T	25	0.6	25	0.6
NEB	ENSG00000183091	chr2	151527528	protein_coding	c.16690C>T	20	0.4	20	0.4
TTN	ENSG00000155657	chr2	178563892	protein_coding	c.82240C>T	17	0.41	17	0.41
PTH2R	ENSG00000144407	chr2	208481162	protein_coding	c.1074C>G	4	0.5	4	0.5
DNER	ENSG00000187957	chr2	229588410	protein_coding	c.664C>T	2	0.5	2	0.5
GADL1	ENSG00000144644	chr3	30857033	protein_coding	c.317_318delTA	3	0.67
MLH1	ENSG00000076242	chr3	37014545	protein_coding	c.790+1G>A	38	0.29
SUCLG2	ENSG00000172340	chr3	67520484	protein_coding	c.567delT	4	1
ARL13B	ENSG00000169379	chr3	94036602	protein_coding	c.543delA	10	0.4
ZBTB11	ENSG00000066422	chr3	101651621	protein_coding	c.2706delA	3	0.33
ZBTB20	ENSG00000181722	chr3	114339155	protein_coding	c.2075delC	20	0.35
BEND4	ENSG00000188848	chr4	42151879	protein_coding	c.264delC	3	0.67
SYNPO2	ENSG00000172403	chr4	119030836	protein_coding	c.2065delA	7	0.86
FHDC1	ENSG00000137460	chr4	152954284	protein_coding	c.628C>T	2	1	2	1
DHX29	ENSG00000067248	chr5	55272167	protein_coding	c.2783delT	5	0.4
KIF20A	ENSG00000112984	chr5	138181608	protein_coding	c.256-1G>T	7	0.57
ARAP3	ENSG00000120318	chr5	141659823	protein_coding	c.3223C>T	7	0.57	7	0.57
ARAP3	ENSG00000120318	chr5	141672856	protein_coding	c.1162delC	7	0.57
NR3C1	ENSG00000113580	chr5	143300653	protein_coding	c.1582C>T	17	0.47	17	0.47
KIF4B	ENSG00000226650	chr5	155014240	protein_coding	c.386delA	1	1
SLIT3	ENSG00000184347	chr5	168774332	protein_coding	c.1198C>T	8	0.38	8	0.38
KIAA1191	ENSG00000122203	chr5	176355607	protein_coding	c.170delC	13	0.54
FOXF2	ENSG00000137273	chr6	1390050	protein_coding	c.105dupC	1	1
JARID2	ENSG00000008083	chr6	15512988	protein_coding	c.3216delA	3	0.67
UHRF1BP1	ENSG00000065060	chr6	34858558	protein_coding	c.2202G>A	2	1	2	1
PEX6	ENSG00000124587	chr6	42966527	protein_coding	c.2091delC	2	1
IPCEF1	ENSG00000074706	chr6	154246678	protein_coding	c.155delA	13	0.62
IQCE	ENSG00000106012	chr7	2571639	protein_coding	c.49G>T	17	0.59	17	0.59
BBS9	ENSG00000122507	chr7	33367863	nonsense_mediated_decay	n.*550+1G>C	29	0.41
SEMA3E	ENSG00000170381	chr7	83400130	protein_coding	c.1083delA	7	0.43
PVRIG	ENSG00000213413	chr7	100220759	protein_coding	c.597-1G>A	2	0.5
SLC26A5	ENSG00000170615	chr7	103390430	protein_coding	c.1309delC	15	0.6
CFTR	ENSG00000001626	chr7	117611751	protein_coding	c.3310G>T	20	0.3	20	0.3
STRA8	ENSG00000146857	chr7	135246613	protein_coding	c.643C>T	3	1	3	1
TMEM178B	ENSG00000261115	chr7	141212602	protein_coding	c.394C>T	3	0.67	3	0.67
CHRNB3	ENSG00000147432	chr8	42731797	protein_coding	c.490C>T	3	0.33	3	0.33
SOX17	ENSG00000164736	chr8	54459727	protein_coding	c.983delC	1	1
CCDC107	ENSG00000159884	chr9	35658378	protein_coding	c.1dupA	6	1
PAX5	ENSG00000196092	chr9	36882052	protein_coding	c.963dupC	18	0.39
WNK2	ENSG00000165238	chr9	93292916	protein_coding	c.5567delC	16	0.44
OLFML2A	ENSG00000185585	chr9	124807820	protein_coding	c.1214delC	3	0.67
MAMDC4	ENSG00000177943	chr9	136855012	protein_coding	c.1105dupC	5	0.4
TPRN	ENSG00000176058	chr9	137192595	protein_coding	c.1822G>T	4	0.5	4	0.5
KIAA1217	ENSG00000120549	chr10	24520255	protein_coding	c.2308+2T>C	17	0.65
ARID5B	ENSG00000150347	chr10	62000217	protein_coding	c.635dupG	4	0.5
TBATA	ENSG00000166220	chr10	70779695	protein_coding	c.324delC	3	0.67
SFTPD	ENSG00000133661	chr10	79941462	protein_coding	c.602delC	2	0.5
LDB3	ENSG00000122367	chr10	86716716	protein_coding	c.1621C>T	9	0.44	9	0.44
PLCE1	ENSG00000138193	chr10	94313377	protein_coding	c.6127C>T	4	0.75	4	0.75
LZTS2	ENSG00000107816	chr10	101006614	protein_coding	c.1459delG	7	0.29
NFKB2	ENSG00000077150	chr10	102399361	protein_coding	c.1191C>A	11	0.45	11	0.45
TRIM22	ENSG00000132274	chr11	5696534	protein_coding	c.309delA	11	0.36
CYB5R2	ENSG00000166394	chr11	7668516	protein_coding	c.433delA	14	0.29
RIC3	ENSG00000166405	chr11	8139991	protein_coding	c.326delT	12	0.42
FBXO3	ENSG00000110429	chr11	33770757	protein_coding	c.177delA	13	0.31
FADS3	ENSG00000221968	chr11	61875931	protein_coding	c.1205delC	13	0.38
GPR152	ENSG00000175514	chr11	67451407	protein_coding	c.1317dupA	1	1
SHANK2	ENSG00000162105	chr11	70486620	protein_coding	c.1885C>T	25	0.32	25	0.32
INPPL1	ENSG00000165458	chr11	72237703	protein_coding	c.3466delC	16	0.31
DGAT2	ENSG00000062282	chr11	75798390	protein_coding	c.978delG	9	0.33
ARHGAP42	ENSG00000165895	chr11	100941827	protein_coding	c.446delA	9	0.33
CCDC153	ENSG00000248712	chr11	119190333	protein_coding	c.599delC	4	0.5
C1QTNF5	ENSG00000223953	chr11	119339479	protein_coding	c.583delG	4	0.5
USP2	ENSG00000036672	chr11	119373242	protein_coding	c.238delC	7	0.43
IGSF9B	ENSG00000080854	chr11	133920319	protein_coding	c.3406C>T	7	0.29	7	0.29
METTL7A	ENSG00000185432	chr12	50929913	protein_coding	c.499-1G>A	5	0.6
C12orf65	ENSG00000130921	chr12	123256938	protein_coding	c.414dupA	8	0.38
GJB2	ENSG00000165474	chr13	20188943	protein_coding	c.637_638dupTT	2	1
MEDAG	ENSG00000102802	chr13	30906714	protein_coding	c.206delG	2	0.5
NBEA	ENSG00000172915	chr13	35555009	protein_coding	c.6832C>T	8	0.63	8	0.63
CCNB1IP1	ENSG00000100814	chr14	20316253	protein_coding	c.271C>T	16	0.38	16	0.38
LRP10	ENSG00000197324	chr14	22875480	protein_coding	c.535_538dupTTCC	5	0.6
NYNRIN	ENSG00000205978	chr14	24408008	protein_coding	c.344delC	2	0.5
FOXG1	ENSG00000176165	chr14	28767732	protein_coding	c.460dupG	1	1
SPTB	ENSG00000070182	chr14	64795637	protein_coding	c.1343delA	7	0.43
ACTN1	ENSG00000072110	chr14	68902563	protein_coding	c.677-1G>A	21	0.33
RIOX1	ENSG00000170468	chr14	73492029	protein_coding	c.1018delC	1	1
ACSM2B	ENSG00000066813	chr16	20553921	protein_coding	c.597-1G>A	19	0.32
SGF29	ENSG00000176476	chr16	28590864	protein_coding	c.694C>T	7	0.29	7	0.29
PRSS53	ENSG00000151006	chr16	31086849	protein_coding	c.292C>T	3	0.33	3	0.33
CYLD	ENSG00000083799	chr16	50749575	protein_coding	c.-123-1G>A	16	0.38
TK2	ENSG00000166548	chr16	66517216	protein_coding	c.665-1G>T	21	0.62
CA7	ENSG00000168748	chr16	66851547	protein_coding	c.449dupT	3	0.67
CDH16	ENSG00000166589	chr16	66918080	protein_coding	c.-13-2A>G	9	0.56
TMEM95	ENSG00000182896	chr17	7355328	protein_coding	c.124C>T	3	1	3	1
MYH1	ENSG00000109061	chr17	10514890	protein_coding	c.511G>T	1	1	1	1
KRTAP2-1	ENSG00000212725	chr17	41046931	protein_coding	c.336delC	2	0.5
HOXB3	ENSG00000120093	chr17	48550856	protein_coding	c.773delG	13	0.62
HLF	ENSG00000108924	chr17	55267926	protein_coding	c.297delC	11	0.45
KCNJ16	ENSG00000153822	chr17	70100767	protein_coding	c.-272+1G>A	11	0.27
SDK2	ENSG00000069188	chr17	73398142	protein_coding	c.3246delC	5	0.4
USH1G	ENSG00000182040	chr17	74919533	protein_coding	c.1302delG	2	0.5
CABLES1	ENSG00000134508	chr18	23253757	protein_coding	c.1582C>T	10	0.3	10	0.3
SKOR2	ENSG00000215474	chr18	47248488	protein_coding	c.695dupA	3	1
MBD1	ENSG00000141644	chr18	50273633	protein_coding	c.1376delT	27	0.7
CALR	ENSG00000179218	chr19	12940532	protein_coding	c.703-3dupC	7	0.43
FKBP8	ENSG00000105701	chr19	18538415	protein_coding	c.569delC	14	0.43
PRX	ENSG00000105227	chr19	40397603	protein_coding	c.748delC	5	0.6
CIC	ENSG00000079432	chr19	42294011	protein_coding	c.4122delC	9	0.56
CIC	ENSG00000079432	chr19	42294275	protein_coding	c.4303delG	9	0.56
FKRP	ENSG00000181027	chr19	46755502	protein_coding	c.54dupT	27	0.56
VSIG10L	ENSG00000186806	chr19	51341260	protein_coding	c.787delG	2	0.5
ZNF471	ENSG00000196263	chr19	56524852	protein_coding	c.788_791delAATG	4	0.5
INSM1	ENSG00000173404	chr20	20368824	protein_coding	c.563delC	1	1
ZNF341	ENSG00000131061	chr20	33766861	protein_coding	c.1237delC	5	0.4
SCAND1	ENSG00000171222	chr20	35954488	protein_coding	c.-95-1G>A	3	0.33
LPIN3	ENSG00000132793	chr20	41358352	protein_coding	c.2310+1G>A	5	0.6
TMPRSS2	ENSG00000184012	chr21	41494392	protein_coding	c.202C>T	10	0.5	10	0.5
ATF4	ENSG00000128272	chr22	39521945	protein_coding	c.406delC	3	1
SHANK3	ENSG00000251322	chr22	50721868	protein_coding	c.4019dupC	10	0.3
NLGN3	ENSG00000196338	chrX	71147977	protein_coding	c.233delC	6	0.67
INTS6L	ENSG00000165359	chrX	135549722	protein_coding	c.823C>T	6	0.33	6	0.33
IRAK1	ENSG00000184216	chrX	154019572	protein_coding	c.163G>T	13	0.38	13	0.38
