# Supplementary material for: A multiomic characterization of the leukemia cell line REH using short- and long-read sequencing
Source: Life Sci Alliance. 2024 May 22;7(8):e202302481. doi: 10.26508/lsa.202302481 (PMC11111970; doi:10.26508/lsa.202302481)
Supplement: Supplementary file 9 [file LSA-2023-02481_TableS9.xlsx]

## Sheet: S9. Software versions
Table S9. Software versions
Name	Version	Url
Alfred	v0.3.1	https://www.gear-genomics.com/alfred
ccs	v5.0.0	https://ccs.how/
cDNA_Cupcake	v28.0.0	https://github.com/Magdoll/cDNA_Cupcake
chromoMap	v0.4.1	https://cran.r-project.org/web/packages/chromoMap/vignettes/chromoMap.html
Circa	v1.2.3	https://omgenomics.com/circa/
Copycat	v9e21f79	https://github.com/marianattestad/copycat
DeepVariant	v1.3.0	https://github.com/google/deepvariant
flye	v2.9.1-b1780	https://github.com/fenderglass/Flye
GATK	v4.3.0.0	https://gatk.broadinstitute.org
hapdiff	v0.8	https://github.com/KolmogorovLab/hapdiff
hapdup	v0.12	https://github.com/KolmogorovLab/hapdup
hifiasm	v0.16.1-r375	https://github.com/chhylp123/hifiasm
IGV	v2.13.0	https://igv.org/
isoseq3	v3.7.0	https://isoseq.how/
JAFFAL	v2.1	https://github.com/Oshlack/JAFFA
lima	v2.0.1	https://lima.how/
medaka	v1.7.0	https://github.com/nanoporetech/medaka
minimap2	v2.24-r1122	https://lh3.github.io/minimap2/
NanoFilt	v2.8.0	https://github.com/wdecoster/nanofilt
Nextflow	v21.10.6	https://www.nextflow.io/
nf-core/rnafusion	v2.0.0	https://nf-co.re/rnafusion
nf-core/sarek	v2.7	https://nf-co.re/sarek
pbmm2	v1.9.0	https://github.com/PacificBiosciences/pbmm2
PEPPER	v0.8	https://github.com/kishwarshafin/pepper
Porechop	v0.2.4	https://github.com/rrwick/Porechop
Python	v3.8.15	https://www.python.org/
QUAST	v5.2.0.	https://github.com/ablab/quast
R	v4.2.1	https://www.r-project.org
Ribbon	v1.0.0	https://www.genomeribbon.com/
samtools	v1.15.1	http://www.htslib.org/
Sniffles2	v2.0.6	https://github.com/fritzsedlazeck/Sniffles
SnpEff	v5.2a	https://pcingola.github.io/SnpEff/
SplitThreader	v1.0.0	http://splitthreader.com/
SQANTI3	v5.0	https://github.com/ConesaLab/SQANTI3
SURVIVOR	v1.0.7	https://github.com/fritzsedlazeck/SURVIVOR
