# Supplementary material for: A multiomic characterization of the leukemia cell line REH using short- and long-read sequencing
Source: Life Sci Alliance. 2024 May 22;7(8):e202302481. doi: 10.26508/lsa.202302481 (PMC11111970; doi:10.26508/lsa.202302481)
Supplement: Supplementary file 11 [file LSA-2023-02481_TableS10.xlsx]

## Sheet: S10. Data accession numbers
Table S10. NCBI/SRA accession numbers
Type	Cell line	BioProject accession	Library	Files	Accession #
WGS	REH	PRJNA600820	Illumina PCR-free	fastq: Lane 1	SRR10882610
				fastq: Lane 2	SRR10882609
				bam (hg38)	SRR23704824
			PacBio	fastq: CLR	SRR22805329
				fastq: HiFi	SRR19123265
				bam (hg38)	SRR23704823
				de-novo assembly: hifiasm	SRR23704827
			Oxford Nanopore Ultra-Long	fastq	SRR21147769
				bam (hg38)	SRR23704822
				de-novo assembly: flye/medaka	SRR23704826
RNA-seq	REH	PRJNA600820	Illumina TruSeq stranded total RNA	fastq: Lane 1	SRR10882846
				fastq: Lane 2	SRR10882845
				bam (hg38)	SRR23704830
			PacBio IsoSeq (standard length)	fastq	SRR22729869
				bam (FLNC and hg38)	SRR23704829
			PacBio IsoSeq (full length)	fastq	SRR22729868
				bam (FLNC and hg38)	SRR23704828
RNA-seq	GM12878	PRJNA834955	TruSeq Stranded Total RNA with RiboZero depletion	2021 - Replicate 1	SRR19165728
				2021 - Replicate 2	SRR19165717
				2020 - Replicate 1	SRR19165741
				2020 - Replicate 2	SRR19165740
